# Supplementary material for: Targeted Integration of siRNA against Porcine Cytomegalovirus (PCMV) Enhances the Resistance of Porcine Cells to PCMV
Source: Microorganisms. 2024 Apr 22;12(4):837. doi: 10.3390/microorganisms12040837 (PMC11051760; doi:10.3390/microorganisms12040837)
Supplement: Supplementary file 1 [file microorganisms-12-00837-s001.zip]

Archive with 2 entries (2 files):
- support - figure.pdf
- support -table.pdf
